# Supplementary material for: Outlining the Invisible: Experiences and Perspectives Regarding Concussion Recovery, Return-to-Work, and Resource Gaps
Source: Int J Environ Res Public Health. 2022 Jul 5;19(13):8204. doi: 10.3390/ijerph19138204 (PMC9266414; doi:10.3390/ijerph19138204)
Supplement: Supplementary file 1 [file ijerph-19-08204-s001.zip]

Archive with 1 entries (1 files):
- ijerph-1744760-supplementary.pdf
